# Supplementary material for: Can Kindergarten Meals Improve the Daily Intake of Vegetables, Whole Grains, and Nuts among Preschool Children? A Randomized Controlled Evaluation
Source: Nutrients. 2023 Sep 21;15(18):4088. doi: 10.3390/nu15184088 (PMC10536440; doi:10.3390/nu15184088)
Supplement: Supplementary file 1 [file nutrients-15-04088-s001.zip]

Archive with 1 entries (1 files):
- nutrients-2533071-supplementary.pdf
